# Supplementary material for: Poultry Farms as a Potential Source of Environmental Pollution by Pharmaceuticals
Source: Molecules. 2020 Feb 25;25(5):1031. doi: 10.3390/molecules25051031 (PMC7179153; doi:10.3390/molecules25051031)
Supplement: Supplementary file 1 [file molecules-25-01031-s001.zip]

Archive with 1 entries (1 files):
- molecules-727454-supplementary.tif
